# Supplementary material for: Architrypethelium murisporum (Ascomycota, Trypetheliaceae), a remarkable new lichen species from Thailand challenging ascospore septation as an indicator of phylogenetic relationships
Source: MycoKeys. 2018 May 10;(34):25–34. doi: 10.3897/mycokeys.25.23836 (PMC5958175; doi:10.3897/mycokeys.25.23836)
Supplement: XML Treatment for Architrypethelium murisporum [file mycokeys.25.23836-treatment1.xml]

<!DOCTYPE tp:taxon-treatment
  PUBLIC "-//TaxonX//DTD Taxonomic Treatment Publishing DTD v0 20100105//EN" "tax-treatment-NSO.dtd">
<tp:taxon-treatment xmlns:tp="http://www.plazi.org/taxpub"><tp:treatment-meta><kwd-group><label>Taxon classification</label><kwd><named-content xmlns:xlink="http://www.w3.org/1999/xlink" content-type="kingdom">Fungi</named-content></kwd><kwd><named-content xmlns:xlink="http://www.w3.org/1999/xlink" content-type="order">Trypetheliales</named-content></kwd><kwd><named-content xmlns:xlink="http://www.w3.org/1999/xlink" content-type="family">Trypetheliaceae</named-content></kwd></kwd-group><mixed-citation publication-type="journal"><person-group><name><surname>Luangsuphabool</surname><given-names>Theerapat</given-names></name><name><surname>Lumbsch</surname><given-names>H. Thorsten</given-names></name><name><surname>Piapukiew</surname><given-names>Jittra</given-names></name><name><surname>Sangvichien</surname><given-names>Ek</given-names></name></person-group><article-title>
          <italic><tp:taxon-name><tp:taxon-name-part taxon-name-part-type="genus" reg="Architrypethelium">Architrypethelium</tp:taxon-name-part> <tp:taxon-name-part taxon-name-part-type="species" reg="murisporum">murisporum</tp:taxon-name-part></tp:taxon-name></italic> (<tp:taxon-name><tp:taxon-name-part taxon-name-part-type="phylum">Ascomycota</tp:taxon-name-part></tp:taxon-name>, <tp:taxon-name><tp:taxon-name-part taxon-name-part-type="family">Trypetheliaceae</tp:taxon-name-part></tp:taxon-name>), a remarkable new lichen species from Thailand challenging ascospore septation as an indicator of phylogenetic relationships</article-title><source>MycoKeys</source><day>10</day><month>5</month><year>2018</year><volume>2018</volume><issue>34</issue><fpage>25</fpage><lpage>34</lpage><pub-id pub-id-type="doi">10.3897/mycokeys.25.23836</pub-id></mixed-citation></tp:treatment-meta><tp:nomenclature><tp:taxon-name>
            <tp:taxon-name-part taxon-name-part-type="genus" reg="Architrypethelium">Architrypethelium</tp:taxon-name-part>
            <tp:taxon-name-part taxon-name-part-type="species" reg="murisporum">murisporum</tp:taxon-name-part>
            <object-id xmlns:xlink="http://www.w3.org/1999/xlink" content-type="mycobank" xlink:type="simple">MB823970</object-id>
          </tp:taxon-name><tp:taxon-authority>Luangsuphabool, Lumbsch &amp; Sangvichien</tp:taxon-authority><tp:taxon-status xmlns:xlink="http://www.w3.org/1999/xlink" xlink:type="simple">sp. nov.</tp:taxon-status><xref ref-type="fig" rid="F2">Figure 2</xref></tp:nomenclature><tp:treatment-sec sec-type="material" id="SECID0ER3AE"><title>Type.</title><p>THAILAND. Ubon Ratchathani Province: Na Pho Klang, Khong Chiam District, <named-content xmlns:xlink="http://www.w3.org/1999/xlink" content-type="dwc:verbatimCoordinates" xlink:type="simple"><named-content content-type="geo-json" specific-use="{&#34;type&#34;:&#34;Point&#34;,&#34;coordinates&#34;:[105.583333,15.516667]}" id="NCID0E13AE" xlink:type="simple">15°31'N, 105°35'E</named-content></named-content>, ca. 130 m alt., dry evergreen forest, on tree bark, 27 November 2012, <italic>T. Luangsuphabool</italic> RAMK 031332 (holotype: RAMK).</p></tp:treatment-sec><tp:treatment-sec sec-type="diagnosis" id="SECID0EB4AE"><title>Diagnosis.</title><p>Characterised within the genus by having small, hyaline and muriform ascospores.</p></tp:treatment-sec><tp:treatment-sec sec-type="etymology" id="SECID0EG4AE"><title>Etymology.</title><p>The specific epithet refers to the muriform ascospore character of the new species.</p></tp:treatment-sec><tp:treatment-sec sec-type="description" id="SECID0EL4AE"><title>Description.</title><p>Thallus crustose, corticate, thick, green to yellow-green, smooth to uneven, with cortex 40–125 μm thick, medulla 20–75 μm thick, prothallus black. <tp:taxon-name><tp:taxon-name-part taxon-name-part-type="above-genus">Algae</tp:taxon-name-part></tp:taxon-name> trentepohlioid, cells 18–65 μm wide. Ascomata perithecia, pyriform, black, 0.45–0.60 mm diam., erupent to prominent, fused into a pseudostroma, not covered by thallus. Ascoma wall carbonised, up to ca. 145 μm thick. Ostiole apical, black, not shared, with a white annulus surrounding the ostiolar region. Pseudostroma forming raised black lines, irregular in shape or forming a partial network on the thallus. Hamathecium hyaline, not inspersed with droplets or granules, consisting of branched and anastomosing paraphyses, 1.5–2.5 µm thick. Asci clavate to cylindrical, 150–200 × 32–50 µm. Ascospores 8 per ascus, hyaline, muriform with 6–9 transverse and 1–2 longitudinal septa per tier near centre of spore in optical section, narrowly ellipsoid, 35–50 × 13–15.5 μm. Pycnidia not observed.</p></tp:treatment-sec><tp:treatment-sec sec-type="Secondary chemistry" id="SECID0EW4AE"><title>Secondary chemistry.</title><p>Thallus UV–, K–, C–, KC–, PD– ; pseudostroma UV–, K–, C–, KC–, PD– . <abbrev xmlns:xlink="http://www.w3.org/1999/xlink" xlink:title="thin-layer chromatography" id="ABBRID0E34AE" xlink:type="simple">TLC</abbrev>: no substances detected.</p></tp:treatment-sec><tp:treatment-sec sec-type="distribution" id="SECID0EA5AE"><title>Distribution and ecology.</title><p>The new species was found in north-eastern Thailand, growing in a dry evergreen forest on tree bark. It is only known from the type locality.</p></tp:treatment-sec><tp:treatment-sec sec-type="notes" id="SECID0EF5AE"><title>Notes.</title><p>
            <italic><tp:taxon-name><tp:taxon-name-part taxon-name-part-type="genus" reg="Architrypethelium">Architrypethelium</tp:taxon-name-part> <tp:taxon-name-part taxon-name-part-type="species" reg="murisporum">murisporum</tp:taxon-name-part></tp:taxon-name></italic> is morphologically similar to <italic><tp:taxon-name><tp:taxon-name-part taxon-name-part-type="genus" reg="Astrothelium">Astrothelium</tp:taxon-name-part> <tp:taxon-name-part taxon-name-part-type="species" reg="keralense">keralense</tp:taxon-name-part></tp:taxon-name></italic> (Upreti &amp; Ajay Singh) Aptroot &amp; Lücking and <italic><tp:taxon-name><tp:taxon-name-part taxon-name-part-type="genus" reg="Astrothelium">A.</tp:taxon-name-part> <tp:taxon-name-part taxon-name-part-type="species" reg="variatum">variatum</tp:taxon-name-part></tp:taxon-name></italic> (Nyl.) Aptroot &amp; Lücking in having hyaline, small and muriform ascospores, but differs in having ascomata fused into a pseudostroma and not covered by the thallus (ascomata solitary, covered by the thallus in <italic><tp:taxon-name><tp:taxon-name-part taxon-name-part-type="genus" reg="Astrothelium">A.</tp:taxon-name-part> <tp:taxon-name-part taxon-name-part-type="species" reg="keralense">keralense</tp:taxon-name-part></tp:taxon-name></italic> and ascomata covered by thallus except ostiole regions in <italic><tp:taxon-name><tp:taxon-name-part taxon-name-part-type="genus" reg="Astrothelium">A.</tp:taxon-name-part> <tp:taxon-name-part taxon-name-part-type="species" reg="variatum">variatum</tp:taxon-name-part></tp:taxon-name></italic>), narrowly ellipsoid ascospores (fusiform in both <italic><tp:taxon-name><tp:taxon-name-part taxon-name-part-type="genus" reg="Astrothelium">Astrothelium</tp:taxon-name-part></tp:taxon-name></italic> spp.). Also the ascospore size (35–50 × 13–15.5 μm) differs from <italic><tp:taxon-name><tp:taxon-name-part taxon-name-part-type="genus" reg="Astrothelium">A.</tp:taxon-name-part> <tp:taxon-name-part taxon-name-part-type="species" reg="keralense">keralense</tp:taxon-name-part></tp:taxon-name></italic> (50–60 x 15–20 μm) and <italic><tp:taxon-name><tp:taxon-name-part taxon-name-part-type="genus" reg="Astrothelium">A.</tp:taxon-name-part> <tp:taxon-name-part taxon-name-part-type="species" reg="variatum">variatum</tp:taxon-name-part></tp:taxon-name></italic> (24–35 x 11–13 μm). The placement of the new species in <italic><tp:taxon-name><tp:taxon-name-part taxon-name-part-type="genus" reg="Architrypethelium">Architrypethelium</tp:taxon-name-part></tp:taxon-name></italic> is supported by molecular evidence (Fig. <xref ref-type="fig" rid="F1">1</xref>), but it is unlikely to be confused with any of the currently accepted species in that genus due to the differences in ascospore size and septation (<xref ref-type="bibr" rid="B4">Aptroot et al. 2008</xref>, <xref ref-type="bibr" rid="B3">Aptroot and Lücking 2016</xref>, <xref ref-type="bibr" rid="B9">Flakus et al. 2016</xref>, <xref ref-type="bibr" rid="B15">Lücking et al. 2016a</xref>). The new taxon has muriform and relatively small ascospores (ca. 50 µm, long) (Fig. <xref ref-type="fig" rid="F2">2</xref>), whereas other <italic><tp:taxon-name><tp:taxon-name-part taxon-name-part-type="genus" reg="Architrypethelium">Architrypethelium</tp:taxon-name-part></tp:taxon-name></italic> species have transversely septate ascospores (3–5 septate), that are longer than 90 µm (<xref ref-type="bibr" rid="B1">Aptroot 1991</xref>, <xref ref-type="bibr" rid="B4">Aptroot et al. 2008</xref>, <xref ref-type="bibr" rid="B3">Aptroot and Lücking 2016</xref>, <xref ref-type="bibr" rid="B9">Flakus et al. 2016</xref>, <xref ref-type="bibr" rid="B15">Lücking et al. 2016a</xref>).</p></tp:treatment-sec><tp:treatment-sec><!--Section generated to contain objects referenced in tp:taxon-treatment.--><fig id="F2" position="float" orientation="portrait"><label>Figure 2.</label><caption><p>Morphological characters of <italic><tp:taxon-name><tp:taxon-name-part taxon-name-part-type="genus" reg="Architrypethelium">Architrypethelium</tp:taxon-name-part> <tp:taxon-name-part taxon-name-part-type="species" reg="murisporum">murisporum</tp:taxon-name-part></tp:taxon-name></italic> (holotype): <bold>A</bold> thallus and pseudostromata with ascomata <bold>B</bold> ascus with ascospores and <bold>C</bold> ascospores. Scale bars: 1 mm (<bold>A</bold>); 10 μm (<bold>B–C</bold>).</p></caption><graphic xmlns:xlink="http://www.w3.org/1999/xlink" xlink:href="mycokeys-34-025-g002.jpg" position="float" orientation="portrait" xlink:type="simple" id="oo_202513.jpg"/></fig><fig id="F1" position="float" orientation="portrait"><label>Figure 1.</label><caption><p>Phylogenetic relationships of <italic><tp:taxon-name><tp:taxon-name-part taxon-name-part-type="genus" reg="Architrypethelium">Architrypethelium</tp:taxon-name-part></tp:taxon-name></italic> and sister genera based on a combined data set of two DNA loci (<abbrev xmlns:xlink="http://www.w3.org/1999/xlink" xlink:title="mitochondrial small subunit ribosomal DNA" id="ABBRID0EBUAE" xlink:type="simple">mtSSU</abbrev> and <abbrev xmlns:xlink="http://www.w3.org/1999/xlink" xlink:title="nuclear large subunit ribosomal DNA" id="ABBRID0EFUAE" xlink:type="simple">nuLSU</abbrev> rDNA). Bootstrap values ≥ 70% and posterior probabilities ≥ 0.95 are shown at above and below branches.</p></caption><graphic xmlns:xlink="http://www.w3.org/1999/xlink" xlink:href="mycokeys-34-025-g001.jpg" position="float" orientation="portrait" xlink:type="simple" id="oo_202512.jpg"/></fig></tp:treatment-sec><ref-list><ref id="B4"><mixed-citation xmlns:xlink="http://www.w3.org/1999/xlink" xlink:type="simple">
          <person-group><name name-style="western"><surname>Aptroot</surname><given-names>A</given-names></name><name name-style="western"><surname>Lücking</surname><given-names>R</given-names></name><name name-style="western"><surname>Sipman</surname><given-names>HJM</given-names></name><name name-style="western"><surname>Umaña</surname><given-names>L</given-names></name><name name-style="western"><surname>Chaves</surname><given-names>JL</given-names></name></person-group> (<year>2008</year>) <article-title>Pyrenocarpous lichens with bitunicate asci. A first assessment of the lichen biodiversity inventory in Costa Rica.</article-title> <source>Bibliotheca Lichenologica</source> <volume>97</volume>: <fpage>1</fpage>–<lpage>162</lpage>.</mixed-citation></ref><ref id="B3"><mixed-citation xmlns:xlink="http://www.w3.org/1999/xlink" xlink:type="simple">
          <person-group><name name-style="western"><surname>Aptroot</surname><given-names>A</given-names></name><name name-style="western"><surname>Lücking</surname><given-names>R</given-names></name></person-group> (<year>2016</year>) <article-title>A revisionary synopsis of the <tp:taxon-name><tp:taxon-name-part taxon-name-part-type="family">Trypetheliaceae</tp:taxon-name-part></tp:taxon-name> (<tp:taxon-name><tp:taxon-name-part taxon-name-part-type="phylum">Ascomycota</tp:taxon-name-part></tp:taxon-name>: <tp:taxon-name><tp:taxon-name-part taxon-name-part-type="order">Trypetheliales</tp:taxon-name-part></tp:taxon-name>).</article-title> <source>Lichenologist</source> <volume>48</volume>: <fpage>763</fpage>–<lpage>982</lpage>. <ext-link xlink:type="simple" ext-link-type="doi" xlink:href="10.1017/S0024282916000487">https://doi.org/10.1017/S0024282916000487</ext-link></mixed-citation></ref><ref id="B9"><mixed-citation xmlns:xlink="http://www.w3.org/1999/xlink" xlink:type="simple">
          <person-group><name name-style="western"><surname>Flakus</surname><given-names>A</given-names></name><name name-style="western"><surname>Kukwa</surname><given-names>M</given-names></name><name name-style="western"><surname>Aptroot</surname><given-names>A</given-names></name></person-group> (<year>2016</year>) <article-title><tp:taxon-name><tp:taxon-name-part taxon-name-part-type="family">Trypetheliaceae</tp:taxon-name-part></tp:taxon-name> of Bolivia: an updated checklist with descriptions of twenty-four new species.</article-title> <source>Lichenologist</source> <volume>48</volume>: <fpage>661</fpage>–<lpage>692</lpage>. <ext-link xlink:type="simple" ext-link-type="doi" xlink:href="10.1017/S0024282915000559">https://doi.org/10.1017/S0024282915000559</ext-link></mixed-citation></ref><ref id="B15"><mixed-citation xmlns:xlink="http://www.w3.org/1999/xlink" xlink:type="simple">
          <person-group><name name-style="western"><surname>Lücking</surname><given-names>R</given-names></name><name name-style="western"><surname>Nelsen</surname><given-names>MP</given-names></name><name name-style="western"><surname>Aptroot</surname><given-names>A</given-names></name><name name-style="western"><surname>Benatti</surname><given-names>MN</given-names></name><name name-style="western"><surname>Binh</surname><given-names>NQ</given-names></name><name name-style="western"><surname>Gueidan</surname><given-names>C</given-names></name><name name-style="western"><surname>Gutiérrez</surname><given-names>MC</given-names></name><name name-style="western"><surname>Jungbluth</surname><given-names>P</given-names></name><name name-style="western"><surname>Lumbsch</surname><given-names>HT</given-names></name><name name-style="western"><surname>Marcelli</surname><given-names>MP</given-names></name><name name-style="western"><surname>Moncada</surname><given-names>B</given-names></name><name name-style="western"><surname>Naksuwankul</surname><given-names>K</given-names></name><name name-style="western"><surname>Orozco</surname><given-names>T</given-names></name><name name-style="western"><surname>Salazar-Allen</surname><given-names>N</given-names></name><name name-style="western"><surname>Upreti</surname><given-names>DK</given-names></name></person-group> (<year>2016a</year>) <article-title>A pot-pourri of new species of <tp:taxon-name><tp:taxon-name-part taxon-name-part-type="family">Trypetheliaceae</tp:taxon-name-part></tp:taxon-name> resulting from molecular phylogenetic studies.</article-title> <source>Lichenologist</source> <volume>48</volume>: <fpage>639</fpage>–<lpage>660</lpage>. <ext-link xlink:type="simple" ext-link-type="doi" xlink:href="10.1017/S0024282916000475">https://doi.org/10.1017/S0024282916000475</ext-link></mixed-citation></ref><ref id="B1"><mixed-citation xmlns:xlink="http://www.w3.org/1999/xlink" xlink:type="simple">
          <person-group><name name-style="western"><surname>Aptroot</surname><given-names>A</given-names></name></person-group> (<year>1991</year>) <article-title>A monograph of the <tp:taxon-name><tp:taxon-name-part taxon-name-part-type="family">Pyrenulaceae</tp:taxon-name-part></tp:taxon-name> (excluding <italic><tp:taxon-name><tp:taxon-name-part taxon-name-part-type="genus">Anthracothecium</tp:taxon-name-part></tp:taxon-name></italic> and <italic><tp:taxon-name><tp:taxon-name-part taxon-name-part-type="genus">Pyrenula</tp:taxon-name-part></tp:taxon-name></italic>) and the <tp:taxon-name><tp:taxon-name-part taxon-name-part-type="family">Requienellaceae</tp:taxon-name-part></tp:taxon-name>, with notes on the <tp:taxon-name><tp:taxon-name-part taxon-name-part-type="family">Pleomassariaceae</tp:taxon-name-part></tp:taxon-name>, the <tp:taxon-name><tp:taxon-name-part taxon-name-part-type="family">Trypetheliaceae</tp:taxon-name-part></tp:taxon-name>, and <italic><tp:taxon-name><tp:taxon-name-part taxon-name-part-type="genus">Mycomicrothelia</tp:taxon-name-part></tp:taxon-name></italic> (lichenized and non-lichenized ascomycetes).</article-title> <source>Bibliotheca Lichenologica</source> <volume>44</volume>: <fpage>1</fpage>–<lpage>178</lpage>.</mixed-citation></ref></ref-list></tp:taxon-treatment>
